# Supplementary material for: Advances in understanding of angioimmunoblastic T-cell lymphoma
Source: Leukemia. 2020 Jul 23;34(10):2592–606. doi: 10.1038/s41375-020-0990-y (PMC7376827; doi:10.1038/s41375-020-0990-y)
Supplement: Supplementary file 1 — Supplemental Table 1 [file 41375_2020_990_MOESM1_ESM.xlsx]

## Sheet: 7yE for final
Supplemental Table 1 Japanese registry of mature T- and NK-cell neoplasms
Year	2012	2013	2014	2015	2016	2017	2018	Total
Mature T-cell and NK-cell neoplasms	1372	1354	1679	1764	1786	1954	2085	11994
T-cell prolymphocytic leukekmia*1	7	19	24	24	29	24	47	174
T-cell large granular lymphocytic leukemia*1	23	35	28	29	34	43	46	238
Chronic lymphoproliferative disorders of NK-cells*1	9	6	16	21	18	10	19	99
Aggressive NK cell leukemia*1	10	9	18	11	18	8	6	80
Systemic EBV-positive T-cell lymphoproliferative disease of childhood*2	4	2	5	4	2	1	6	24
Hydroa vacciniforme-like lymphoma	1	1	0	1	0	0	0	3
Adult T-cell leukemia/lymphoma*3	526	470	570	633	628	668	648	4143
Extranodal NK/T-cell lymphoma, nasal type	112	132	151	158	161	169	180	1063
Enterophay-associated T-cell lymphoma	20	17	24	20	34	36	16	167
Hepatosplenic T-cell lymphoma	5	4	12	8	8	4	18	59
Subcutaneous panniculitis-like T-cell lymphoma	6	14	9	13	11	9	15	77
Mycosis fungoides*4	26	31	41	31	36	46	46	257
Sezary syndrome*4	3	4	8	5	7	9	6	42
Lymphomatoid papulosis*4, *5	0	2	1	1	1	0	1	6
Primary cutaneous anaplastic large cell lymphoma*4, *5	14	17	18	15	20	27	22	133
Primary cutaneous gamma-delta T-cell lymphoma*4	4	3	3	2	1	2	2	17
Primary cutaneous CD8-positive aggressive epidermotropic cytotoxic T-cell lymphoma*4	4	3	5	5	3	4	4	28
Primary cutaneous CD4 positive small/medium T-cell lymphoma*4,*6	8	9	12	11	13	14	11	78
Peripheral T-cell lymphoma, NOS	283	277	342	351	347	380	444	2424
Angioimmunoblastic T-cell lymphoma	196	189	269	295	245	319	342	1855
Anaplastic large cel lymphoma, ALK positive	43	33	44	37	46	52	42	297
Anaplastic large cel lymphoma, ALK negative	57	72	66	72	102	99	99	567
Monomorphic epitheliotropic intestinal T-cell lymphoma*7	NR	NR	NR	NR	NR	NR	21	21
Chronic active EBV infection of T- and NK-cell type, systemic form*7	NR	NR	NR	NR	NR	22	24	46
Indolent T-cell lymphoproliferative disorder of the gastrointestinal tract*7	NR	NR	NR	NR	NR	1	0	1
Primary cutaneous acral CD8-positive T-cell lymphoma*7	NR	NR	NR	NR	NR	NR	0	0
Follicular T-cell lymphoma*7	NR	NR	NR	NR	NR	5	18	23
Nodal peripheral T-cell lymphoma with T follicular helper phenotype*7	NR	NR	NR	NR	NR	2	2	4
Breast implat-associated anaplastic large cell lymphoma*7	NR	NR	NR	NR	NR	NR	0	0
EBV-positive T-cell lymphoproliferative disease of childhood*8	11	5	13	17	22	NR	NR	68
Mature T-cell and NK-cell neoplasms excluding leukemia/cutaneous type PTCL	1272	1225	1517	1620	1619	1781	1886	10920
Mature T-cell and NK-cell neoplasms excluding leukemia/cutaneous type PTCL and ATLL	746	755	947	987	991	1113	1238	6777
Mature B-cell neplasms excluding plasma cell neoplasms	7399	8392	10061	11021	11467	12572	14169	75081
*1, Leukemia type. *2, Designation changed in 2016 WHO classification ("lymphoproliferative disease" to "lymphoma"). *3, ATLL (with a blue font). *4, Cutaneous type. *5, Branched from "Primary cutaneous CD30-ppositive T-cell lymphoproliferative disorders. *6, Designation changed in 2016 WHO classification ("lymphomma" to "lymphoproliferative disorder"). *7, Classified separately from "Systemic EB…
